# Supplementary material for: Chemical Constituents, In Silico Studies and In Vitro Antioxidant, Enzyme Inhibitory and Antibacterial Activities of the Algerian Tamarix boveana Essential Oil and Extracts
Source: Plants (Basel). 2025 Aug 11;14(16):2497. doi: 10.3390/plants14162497 (PMC12389186; doi:10.3390/plants14162497)
Supplement: Supplementary file 1 [file plants-14-02497-s001.zip]

Archive with 1 entries (1 files):
- plants-3760845-supplementary.pdf
